# Supplementary material for: Performance of distributed multiscale simulations
Source: Philos Trans A Math Phys Eng Sci. 2014 Aug 6;372(2021):20130407. doi: 10.1098/rsta.2013.0407 (PMC4084531; doi:10.1098/rsta.2013.0407)
Supplement: Performance measurements for the MAPPER applications [file rsta20130407supp1.xlsx]

## Sheet: HemeLB
HemeLB
Scenario	core count	PyNS [s]	HemeLB [s]	Total [s]	# of coupling exchanges	Speedup
desktop	4	116	14365	14481	-	1
HemeLB only (HECToR)	512	-	296	296	-	-
acyclic	512+4	116	296	412	1*	35.15
acyclic	2048+4	116	128	244	1*	59.35
cyclic	512+4	298	298	298	4000**	48.59
cyclic	2048+4	157	157	157	4000**	92.24

## Sheet: TTE
Simulation on Helios, mean over first 5 iterations
# cores	ETS [s]	CHEASE [s]	GEM [s]	Total [s]	Reserved time [core hours]	Coupling overhead
128	3.08	8.1	379.11	391.46	13.9	0.003
256	3.02	8.33	187.51	200.33	14.2	0.0073
512	3.07	8.46	91.63	104.76	14.9	0.0153
1024	3.08	8.26	45.73	63.29	18	0.0982
Scenario	ETS [t]	GEM [t]	Total [t]	Reserved time [core hours]	Communication+mapper [s]	Coupling overhead
Gateway	0.019	394.8	397.3	14.13	0.023	0.0063
Zeus+Gateway	0.009	393.8	397.6	14.25	1.08	0.0094

## Sheet: Canals
MBB
Date: 4/12/2013
Problem size: Lx.Ly.Lz=13km*40m*10m
Equations:	T_mean=(T_mono_Gordias+T_mono_Scylla)/2		T_mean=(T_mono_Gordias+T_mono_Scylla)/2
	eff_local=T_mean/T_local_Gordias		eff_local=T_mean/T_local_Gordias
	eff_dist=T_mean/T_dist		eff_dist=T_mean/T_dist
	Monolithic execution			Two sections coupled using MUSCLE and run on Gordias					Two sections coupled using MUSCLE and run on Scylla					Two sections coupled using MUSCLE and run on Gordias+Scylla
table1
Res\cores	Gordias: 100 cores	Scylla: 100 cores	100 cores	Gordias: 50+50					Scylla:50+50					Distributed: 50+50
				run1		run 2			run1		run2			run1		run2
	T_mono_Gordias	T_mono_Scylla	Mono=max(t1,t'2)	t_sec1	t_sec2	t_sec_1	t_sec2	T_local_Gordias	sec_1	sec_2	t_sec1	t_sec2	T_local_Scylla	t_sec1	t_sec2	t_sec1	t_sec2	T_dist=max(t_sec1,t_sec2)	eff_local	eff_dist
0.5	0.011	0.011295	0.011295	0.0142919	0.0143091	0.0153394	0.0153179	0.0148243	0.0143091	0.0142919	0.0153179	0.0153394	0.0148243	0.0238911	0.0238893	0.0257473	0.0257476	0.0248194	0.761927	0.455088
1	0.05	0.0354967	0.05	0.060826	0.0606649	0.0592969	0.0597103	0.0602682	0.0606649	0.060826	0.0597103	0.0592969	0.0602682	0.060154	0.0599475	0.0615385	0.0612691	0.0608462	0.829625	0.821744
1.5	0.14	0.0786774	0.14	0.100688	0.101203	0.10245	0.103008	0.102106	0.101203	0.100688	0.103008	0.10245	0.102106	0.131495	0.130676	0.132234	0.131356	0.131865	1.37113	1.06169
2	0.3	0.187301	0.3	0.201514	0.201022	0.189097	0.190076	0.195795	0.201022	0.201514	0.190076	0.189097	0.195795	0.253916	0.252048	0.252358	0.250534	0.253137	1.53221	1.18513
2.5	0.5	0.319451	0.5	0.30992	0.312318	0.305138	0.307775	0.310046	0.312318	0.30992	0.307775	0.305138	0.310046	0.42647	0.423257	0.425703	0.422504	0.426087	1.61266	1.17347
3	0.87	0.503668	0.87	0.475051	0.47894	0.459313	0.397074	0.469126	0.47894	0.475051	0.462034	0.459313	0.470487	0.651893	0.646798	0.656301	0.651308	0.654097	1.85451	1.33008
3.5	1.25	0.643223	1.25	0.686705	0.692469	0.706915	0.712887	0.702678	0.692469	0.686705	0.712887	0.706915	0.702678	0.977176	0.9691	0.952542	0.944932	0.964859	1.77891	1.29553
4	1.77	0.844233	1.77	0.981606	0.989943	0.99058	0.999255	0.994599	0.989943	0.981606	0.999255	0.99058	0.994599	0.977176	1.30898	0.952542	1.30976	1.30937	1.77961	1.35179
	Monolithic execution			Two sections coupled using MUSCLE and run on Gordias					Two sections coupled using MUSCLE and run on Scylla					Two sections coupled using MUSCLE and run on Gordias+Scylla
table2
Res\cores	Gordias: 100 cores	Scylla: 100 cores	100 cores	Gordias: 100+100					Scylla:100+100					Distributed: 100+100
				run1		run 2			run1		run2			run1		run2
	T_mono_Gordias	T_mono_Scylla	Mono=max(t1,t'2)	t_sec1	t_sec2	t_sec_1	t_sec2	T_local_Gordias	sec_1	sec_2	t_sec1	t_sec2	T_local_Scylla	t_sec1	t_sec2	t_sec1	t_sec2	T_dist=max(t_sec1,t_sec2)	eff_local	eff_dist
0.5	0.011	0.011295	0.011295	0.0503219	0.0499224	0.0730415	0.0731447	0.0615335	0.0192604	0.0188535	0.0186907	0.0186888	0.0189755	0.0259439	0.0259235	0.0209518	0.0209494	0.0234478	0.183559	0.481708
1	0.05	0.0354967	0.05	0.110899	0.110478	0.0822657	0.0821973	0.0963718	0.0569112	0.0564891	0.0565576	0.0564704	0.0567344	0.0538232	0.0538492	0.054015	0.0540553	0.0539523	0.518824	0.926745
1.5	0.14	0.0786774	0.14	0.186375	0.186279	0.193542	0.193767	0.190023	0.0787028	0.0782793	0.0801077	0.079678	0.0794053	0.0891633	0.0892808	0.09325	0.093284	0.0912824	0.736753	1.5337
2	0.3	0.187301	0.3	0.239129	0.238143	0.282839	0.281986	0.260491	0.120451	0.12087	0.11752	0.117459	0.119195	0.13817	0.138307	0.140497	0.140839	0.139573	1.15167	2.14942
2.5	0.5	0.319451	0.5	0.385489	0.38502	0.35692	0.356464	0.37097	0.195568	0.196664	0.196698	0.197327	0.196996	0.214235	0.214156	0.23309	0.231764	0.223662	1.34782	2.23551
3	0.87	0.503668	0.87	0.463631	0.461978	0.429625	0.429062	0.445802	0.30883	0.310693	0.297255	0.295378	0.303974	0.344105	0.342077	0.36285	0.360573	0.353478	1.95154	2.46126
3.5	1.25	0.643223	1.25	0.649572	0.651681	0.614214	0.613932	0.631893	0.426999	0.429884	0.431292	0.43415	0.432017	0.519187	0.515859	0.50235	0.499229	0.510769	1.97818	2.44729
4	1.77	0.844233	1.77	0.776289	0.772617	0.746276	0.746276	0.759446	0.566559	0.570443	0.575273	0.579091	0.574767	0.716292	0.71162	0.697596	0.693025	0.706944	2.33064	2.50373
								Combined
	Monolithic execution		Monolithic execution					100	100+100	Sp	U
	Local execution using MUSCLE on Gordias		Local execution using MUSCLE on Gordias				0.5	0.0111475	0.0234478	0.475417	4.20683
	Local execution using MUSCLE on Scylla		Local execution using MUSCLE on Scylla				1	0.0427484	0.0539523	0.792337	2.52418
	Distributed execution using MUSCLE (two different clusters)		Distributed execution using MUSCLE (two different clusters)				1.5	0.109339	0.0912824	1.19781	1.66972
							2	0.24365	0.139573	1.74569	1.14568
							2.5	0.409725	0.223662	1.83189	1.09177
							3	0.686834	0.353478	1.94308	1.0293
							3.5	0.946611	0.510769	1.85331	1.07915
							4	1.30712	0.706944	1.84897	1.08169
								Scylla
								100 S	100+100	Sp	U
							0.5	0.011295	0.0234478	0.481708	4.15189
							1	0.0354967	0.0539523	0.657928	3.03985
							1.5	0.0786774	0.0912824	0.861912	2.32042
							2	0.187301	0.139573	1.34196	1.49036
							2.5	0.319451	0.223662	1.42827	1.40029
							3	0.503668	0.353478	1.42489	1.40361
							3.5	0.643223	0.510769	1.25932	1.58815
							4	0.844233	0.706944	1.1942	1.67476
								Gordias
								100 G	100+100	Sp	U
							0.5	0.011	0.0234478	0.469127	4.26324
							1	0.05	0.0539523	0.926745	2.15809
							1.5	0.14	0.0912824	1.5337	1.30403
							2	0.3	0.139573	2.14942	0.930486
							2.5	0.5	0.223662	2.23551	0.89465
							3	0.87	0.353478	2.46126	0.812592
							3.5	1.25	0.510769	2.44729	0.81723
							4	1.77	0.706944	2.50373	0.798807

## Sheet: MultiGrain
Inula, 4 islands									Zeus, 4 islands
Cores		No.	iterations	First iter. time (s)	Total time (s)	Avg. iter. time (s)	Cores		No.	iterations	First iter. time (s)	Total time (s)	Avg. iter. time (s)	Cores		No.	iterations	First iter. time (s)	Total time (s)	Avg. iter. time (s)	Cores
7		1	2	6	12	6	7		1	2	6	12	6	7		1	2	6	12	6	7
7		3	3	6	19	6.3333	7		2	4	6	24	6	7		2	4	6	24	6	7
7		4	6	6	37	6.1667	7		3	3	5	18	6	7		3	3	5	18	6	7
7		5	3	6	18	6	7		4	3	6	18	6	7		4	3	6	18	6	7
7		6	8	6	49	6.125	7		5	2	4	11	5.5	7		6	2	6	12	6	7
7		7	9	7	61	6.7778	7		6	2	6	12	6	7		9	3	3	20	6.66667	7
7		8	3	6	19	6.3333	7		7	9	6	53	5.88889	7		10	5	3	19	3.8	7
7									8	14	5	83	5.92857	7
7		AV	4.8571	6.1429	30.7143	6.248			9	3	3	20	6.66667	7		AV	3.14286	5	17.5714	5.78095
7		Min	2	6	12	6			10	5	3	19	3.8	7		Min	2	3	12	3.8
		Max	9	7	61	6.7778										Max	5	6	24	6.66667
		SD	2.7946	0.378	18.6075	0.2708			AV	4.7	5	27	5.77841			SD	1.06904	1.41421	4.31498	0.908164
		SE	0.8837	0.1195	5.8842	0.0856			Min	2	3	11	3.8			SE	0.338062	0.447214	1.36452	0.287187
									Max	14	6	83	6.66667
									SD	3.88873	1.24722	23.0988	0.74988
									SE	1.22972	0.394405	7.30449	0.237133
Inula 4, Zeus 4 islands
No.	iterations	First iter. time (s)	Total time (s)	Avg. iter. time (s)	Cores		No.	iterations	First iter. time (s)	Total time (s)	Avg. iter. time (s)	Cores
1	3	6	19	6.33333	11		1	3	6	19	6.33333	11
2	5	6	31	6.2	11		3	3	6	19	6.33333	11
3	3	6	19	6.33333	11		4	3	6	19	6.33333	11
4	3	6	19	6.33333	11		6	2	6	13	6.5	11
5	1	6	6	6	11		7	2	6	12	6	11
6	2	6	13	6.5	11		9	2	6	13	6.5	11
7	2	6	12	6	11		10	3	6	20	6.66667	11
8	7	6	43	6.14286	11
9	2	6	13	6.5	11		AV	2.57143	6	16.4286	6.38095
10	3	6	20	6.66667	11		Min	2	6	12	6
							Max	3	6	20	6.66667
AV	3.1	6	19.5	6.30095			SD	0.534522	0	3.55233	0.208928
Min	1	6	6	6			SE	0.169031	0	1.12335	0.0660687
Max	7	6	43	6.66667
SD	1.72884	0	10.5856	0.219206
SE	0.546707	0	3.34747	0.0693191
Inula, 8 islands														Zeus, 8 islands
No.	iterations	First iter. time (s)	Total time (s)	Avg. iter. time (s)	Cores		No.	iterations	First iter. time (s)	Total time (s)	Avg. iter. time (s)	Cores		No.	iterations	First iter. time (s)	Total time (s)	Avg. iter. time (s)	Cores		No.	iterations	First iter. time (s)	Total time (s)	Avg. iter. time (s)	Cores
1	5	7	33	6.6	11		3	3	6	19	6.33333	11		1	2	5	10	5	11		2	4	5	20	5	11
2	9	11	96	10.6667	11		4	2	7	14	7	11		2	4	5	20	5	11		3	2	5	10	5	11
3	3	6	19	6.33333	11		5	2	7	15	7.5	11		3	2	5	10	5	11		4	2	5	10	5	11
4	2	7	14	7	11		6	3	7	22	7.33333	11		4	2	5	10	5	11		5	7	5	53	7.57143	11
5	2	7	15	7.5	11		7	3	7	20	6.66667	11		5	7	5	53	7.57143	11		6	6	5	27	4.5	11
6	3	7	22	7.33333	11		9	2	8	15	7.5	11		6	6	5	27	4.5	11		7	3	5	22	7.33333	11
7	3	7	20	6.66667	11		10	3	8	24	8	11		7	3	5	22	7.33333	11		8	3	5	15	5	11
8	2	6	13	6.5	11									8	3	5	15	5	11
9	2	8	15	7.5	11		AV	2.57143	7.14286	18.4286	7.19048			9	31	5	157	5.06452	11		AV	3.85714	5	22.4286	5.62925
10	3	8	24	8	11		Min	2	6	14	6.33333			10	18	5	108	6	11		Min	2	5	10	4.5
							Max	3	8	24	8										Max	7	5	53	7.57143
AV	3.4	7.4	27.1	7.41			SD	0.534522	0.690066	3.86683	0.564609			AV	7.8	5	43.2	5.54693			SD	1.9518	0	14.8645	1.26062
Min	2	6	13	6.33333			SE	0.169031	0.218218	1.2228	0.178545			Min	2	5	10	4.5			SE	0.617213	0	4.70056	0.398643
Max	9	11	96	10.6667										Max	31	5	157	7.57143
SD	2.17051	1.42984	24.9375	1.26228										SD	9.47277	0	50.1083	1.0708
SE	0.686375	0.452155	7.88592	0.399167										SE	2.99555	0	15.8456	0.338617
Inula 8 islands, Zeus 8 islands
No.	iterations	First iter. time (s)	Total time (s)	Avg. iter. time (s)	Cores		No.	iterations	First iter. time (s)	Total time (s)	Avg. iter. time (s)	Cores
1	3	14	48	16	19		2	2	11	27	13.5	19
2	2	11	27	13.5	19		4	2	8	21	10.5	19
3	1	8	8	8	19		5	2	7	20	10	19
4	2	8	21	10.5	19		6	2	7	21	10.5	19
5	2	7	20	10	19		8	3	8	40	13.3333	19
6	2	7	21	10.5	19		9	3	8	42	14	19
7	8	7	117	14.625	19		10	2	8	17	8.5	19
8	3	8	40	13.3333	19
9	3	8	42	14	19		AV	2.28571	8.14286	26.8571	11.4762
10	2	8	17	8.5	19		Min	2	7	17	8.5
							Max	3	11	42	14
AV	2.8	8.6	36.1	11.8958			SD	0.48795	1.34519	10.1231	2.1157
Min	1	7	8	8			SE	0.154303	0.425385	3.20119	0.669043
Max	8	14	117	16
SD	1.93218	2.22111	31.0714	2.73983
SE	0.61101	0.702377	9.82565	0.86641

## Sheet: Nano
Data					Single reservation				Multireservation
Stage	Cores	Time (s)	Speedup		Cores	Time (d)	Reserved core years		Max cores	Time (d)	Reserved core years
Stage 1	64	382226			64	1364151	24251.6		64	1320951	23655.2
Stage 2	128	43200			128	983711	34976.4		128	983711	26392.1
Stage 3	32	67095			256	8.77721	6.15607		256	8.77721	3.17705
Stage 4	64	828430	1		512	7.37628	10.347		512	7.37628	3.36985
Stage 4	128	491190	1.68658		1024	569961	162122		1024	569961	30954.9
Stage 4	256	265830	3.11639		2048	540451	307457		2048	540451	36194.4
Stage 4	512	144790	5.7216		4096	6.04249	67.8083		4096	6.04249	4.85718
Stage 4	1024	77440	10.6977
Stage 4	2048	47930	17.2842
Stage 4	4096	29550	28.0349

## Sheet: ISR3D
ISR3D new
Comparison	p	T (s)	R (core hours)	pdist	Tdist (s)	Rdist (core hours)	Sp	U
Cartesius (normal)	144	281.105	11.2442	152	282.697	11.9361	0.994371	1.06153
Cartesius (alt)	144	568.287	11.3657	152	531.443	11.2194	1.06933	0.98712
Cartesius (normal vs alt)	144	281.105	11.2442	152	531.443	11.2194	0.528947	0.997789
ISR3D OLD
Scenario	BF (min)	SMC (min)	Blob (min)	DD (min)	Coupling (min)	CPU-time Huygens used (min)	CPU-time Zeus used (min)	Total CPU time (min)	Time allocated (min)	CPU-Time allocated (min)	Usage (%)
Zeus	35	14	4	1	1	0	89	89	55	110	0.809
Huygens	8	8	12	1	1	536	0	536	31	1984	0.27
Huygens double	8	9	12	1	2	1072	0	1072	37	2368	0.453
Zeus-Huygens	8	11	4	1	2	512	19	531	26	1664	0.319
Zeus-Huygens double	8	12	5	1	3	1024	40	1064	29	1885	0.564
Allocation Huygens (Threads)	Allocation Zeus (shared)
64	2
Data new
Reef, 8 cores											Cartesius, 144 cores											Reef-Cartesius, 8+144 cores													Reef-double, 8 cores
Machine	Cores	Directory:									Machine	Cores	Directory:									Machine	Cores	Directories:											Machine	Cores	Directory:
Reef	8	r115_2013-09-03_13-50-40_20950									Cartesius	144	tcn309.cartesius.surfsara.nl_2013-11-26_15-28-00_87066									Reef-Cartesius	152	r120_2013-11-29_11-08-37_20676											Reef	8	r115_2013-09-03_14-06-04_26359
																								tcn128.cartesius.surfsara.nl_2013-11-29_11-10-02_86793
	BF	SMC	Iteration		Reserved	Overhead	Overhead %					BF	SMC	Iteration		Reserved	Overhead	Overhead %																		BF	BF2	SMC	SMC2	Iteration		Reserved	Overhead	Overhead %
Time	915.9	14.81	959		2.1	28.4	0.03				Time	260.417	13.0208	281.105		11.2442	7.66782	0.0272774					BF	SMC	Iteration		Reserved	Overhead	Overhead %	c_dist					Time	1088.66	1059.26	15.5093	15.9722	1205.56		1.33951	130.324	0.108103
Stddev	1899.91	4.12	1932								Stddev	13.6386	3.69905	14.0592								Time	256.076	16.2037	282.697		11.9361	10.4167	0.0368475	10.4167					Stddev	2104.39	2055.42	3.01815	4.72982	2055.24
																						Stddev	15.9867	0.61866	15.7455
											grep processed BF/BF.native.log | sed -e 's/^.*\([0-9][0-9]:[0-9][0-9]:[0-9][0-9]\).*$/\1/' > BF.receive.txt	grep Sending BF/BF.native.log | sed -e 's/^.*\([0-9][0-9]:[0-9][0-9]:[0-9][0-9]\).*$/\1/' > BF.send.txt			grep received SMC/SMC.native.log | sed -e 's/^.*\([0-9][0-9]:[0-9][0-9]:[0-9][0-9]\).*$/\1/' > SMC.receive.txt	grep sending SMC/SMC.native.log | sed -e 's/^.*\([0-9][0-9]:[0-9][0-9]:[0-9][0-9]\).*$/\1/' > SMC.send.txt
BF receive	BF send	BF t		SMC receive	SMC send	SMC t		Iteration t	Overhead		BF receive	BF send	BF t		SMC receive	SMC send	SMC t		Iteration t	Overhead		BF receive	BF send	BF t		SMC receive	SMC send	SMC t		Iteration t	Overhead		Time to BF		BF receive	BF send	BF t		BF receive	BF send	BF t		SMC receive	SMC send	SMC t		SMC receive	SMC send	SMC t
13:50:53	14:59:55	01:09:02			13:50:51			01:10:36	00:01:15		15:28:21	15:32:02	00:03:41			15:28:13			00:04:09	00:00:09		11:10:07	11:13:34	00:03:27			11:08:53			00:03:49	00:00:08		00:00:02		14:06:18	15:16:11	01:09:53		15:16:12	16:24:24	01:08:12			14:06:13				14:06:13
15:01:29	15:03:25	00:01:56		14:59:56	15:00:15	00:00:19		00:02:10	00:00:02		15:32:30	15:36:07	00:03:37		15:32:04	15:32:23	00:00:19		00:03:54	00:00:07		11:13:56	11:17:25	00:03:29		11:13:40	11:13:54	00:00:14		00:03:50	00:00:06		00:00:02		16:24:25	16:26:30	00:02:05		16:26:30	16:28:33	00:02:03		15:16:13	15:16:30	00:00:17		16:24:26	16:24:47	00:00:21
15:03:39	15:05:36	00:01:57		15:03:26	15:03:38	00:00:12		00:02:23	00:00:16		15:36:24	15:40:23	00:03:59		15:36:08	15:36:18	00:00:10		00:04:16	00:00:07		11:17:46	11:21:44	00:03:58		11:17:29	11:17:44	00:00:15		00:04:19	00:00:07		00:00:02		16:28:33	16:31:02	00:02:29		16:31:03	16:33:06	00:02:03		16:26:32	16:26:43	00:00:11		16:28:35	16:28:46	00:00:11
15:06:02	15:07:55	00:01:53		15:05:37	15:05:47	00:00:10		00:02:45	00:00:41		15:40:40	15:44:14	00:03:34		15:40:24	15:40:34	00:00:10		00:03:50	00:00:07		11:22:05	11:25:39	00:03:34		11:21:49	11:22:03	00:00:14		00:03:56	00:00:08		00:00:03		16:33:06	16:35:04	00:01:58		16:35:05	16:37:04	00:01:59		16:31:04	16:31:19	00:00:15		16:33:07	16:33:20	00:00:13
15:08:47	15:11:09	00:02:22		15:07:56	15:08:07	00:00:11		00:02:46	00:00:12		15:44:30	15:48:30	00:04:00		15:44:15	15:44:24	00:00:09		00:04:16	00:00:06		11:26:01	11:29:59	00:03:58		11:25:44	11:25:58	00:00:14		00:04:20	00:00:08		00:00:02		16:37:04	16:39:02	00:01:58		16:39:02	16:41:01	00:01:59		16:35:05	16:35:16	00:00:11		16:37:05	16:37:17	00:00:12
15:11:33	15:13:31	00:01:58		15:11:10	15:11:22	00:00:12		00:02:12	00:00:02		15:48:46	15:52:21	00:03:35		15:48:31	15:48:41	00:00:10		00:03:51	00:00:05		11:30:21	11:33:54	00:03:33		11:30:05	11:30:19	00:00:14		00:04:00	00:00:13		00:00:02		16:41:02	16:42:59	00:01:57		16:43:00	16:45:06	00:02:06		16:39:03	16:39:16	00:00:13		16:41:03	16:41:15	00:00:12
15:13:45	16:11:45	00:58:00		15:13:32	15:13:44	00:00:12		00:58:35	00:00:22		15:52:37	15:56:35	00:03:58		15:52:21	15:52:32	00:00:11		00:04:15	00:00:07		11:34:21	11:38:18	00:03:57		11:34:05	11:34:19	00:00:14		00:04:21	00:00:10		00:00:03		16:45:06								16:43:01	16:43:12	00:00:11		16:45:07	16:45:18	00:00:11
16:12:20	16:14:12	00:01:52		16:11:46	16:11:59	00:00:13		00:02:04	00:00:02		15:56:52	16:00:28	00:03:36		15:56:36	15:56:46	00:00:10		00:03:52	00:00:05		11:38:42	11:42:16	00:03:34		11:38:25	11:38:39	00:00:14		00:03:59	00:00:12		00:00:03
16:14:24	16:16:18	00:01:54		16:14:13	16:14:23	00:00:10		00:02:07	00:00:03		16:00:44				16:00:28	16:00:39	00:00:11					11:42:41	11:46:39	00:03:58		11:42:25	11:42:38	00:00:13		00:04:20	00:00:08		00:00:02
16:16:31	16:18:29	00:01:58		16:16:19	16:16:29	00:00:10		00:02:13	00:00:02													11:47:01	11:50:34	00:03:33		11:46:45	11:46:59	00:00:14		00:03:58	00:00:11		00:00:02
16:18:44	16:20:41	00:01:57		16:18:30	16:18:43	00:00:13		00:02:11	00:00:02													11:50:59	11:54:57	00:03:58		11:50:43	11:50:57	00:00:14		00:04:24	00:00:12		00:00:02
16:20:55	16:22:52	00:01:57		16:20:42	16:20:54	00:00:12		00:02:32	00:00:24													11:55:23	11:58:56	00:03:33		11:55:07	11:55:21	00:00:14		00:04:00	00:00:14		00:00:03
16:23:27	16:25:26	00:01:59		16:22:53	16:23:04	00:00:11		00:02:12	00:00:02													11:59:23	12:03:20	00:03:57		11:59:07	11:59:20	00:00:13		00:04:24	00:00:13		00:00:02
16:25:39	16:27:38	00:01:59		16:25:27	16:25:38	00:00:11		00:02:12	00:00:02													12:03:47	12:07:22	00:03:35		12:03:31	12:03:45	00:00:14		00:03:57	00:00:08		00:00:02
16:27:51	16:29:47	00:01:56		16:27:39	16:27:50	00:00:11		00:02:09	00:00:02													12:07:44	12:11:42	00:03:58		12:07:28	12:07:42	00:00:14
16:30:00	16:32:06	00:02:06		16:29:48	16:29:59	00:00:11		00:02:42	00:00:22
16:32:42	16:34:38	00:01:56		16:32:07	16:32:21	00:00:14		00:03:07	00:01:00
16:35:49	16:37:51	00:02:02		16:34:39	16:34:50	00:00:11		00:02:38	00:00:25
16:38:27	16:40:24	00:01:57		16:37:52	16:38:03	00:00:11		00:02:11	00:00:02
16:40:38	17:03:52	00:23:14		16:40:25	16:40:37	00:00:12		00:23:37	00:00:13
17:04:15	17:06:14	00:01:59		17:03:52	17:04:02	00:00:10		00:02:15	00:00:02
17:06:30	17:08:38	00:02:08		17:06:15	17:06:29	00:00:14		00:02:22	00:00:02
17:08:52	17:10:44	00:01:52		17:08:39	17:08:51	00:00:12		00:02:27	00:00:24
17:11:19	17:13:18	00:01:59		17:10:45	17:10:56	00:00:11		###############################################################################################################################################################################################################################################################	###############################################################################################################################################################################################################################################################
				17:13:19	17:13:31	00:00:12
